# Supplementary material for: The promise and uncertainty of Medicare's ACCESS model
Source: Health Aff Sch. 2026 Jan 22;4(2):qxag018. doi: 10.1093/haschl/qxag018 (PMC12898923; doi:10.1093/haschl/qxag018)
Supplement: qxag018_Supplementary_Data [file qxag018_supplementary_data.zip]

Archive with 2 entries (2 files):
- KocherHA Scholar coi_disclosure_Dec 17.docx
- coi_disclosure-3_AN.docx
